# Supplementary material for: Mining of Cloned Disease Resistance Gene Homologs (CDRHs) in Brassica Species and Arabidopsis thaliana
Source: Biology (Basel). 2022 May 26;11(6):821. doi: 10.3390/biology11060821 (PMC9220128; doi:10.3390/biology11060821)
Supplement: Supplementary file 1 [file biology-11-00821-s001.zip]

Archive with 4 entries (4 files):
- Table S1.pdf
- __MACOSX/._Table S1.pdf
- Table S2.pdf
- __MACOSX/._Table S2.pdf
